# Supplementary material for: Tumor-shrinking effects of enfortumab vedotin between primary urothelial carcinoma and metastatic organs
Source: Front Oncol. 2025 Jan 29;14:1493922. doi: 10.3389/fonc.2024.1493922 (PMC11813790; doi:10.3389/fonc.2024.1493922)
Supplement: Supplementary file 1 [file Table1.xlsx]

## Sheet: Sheet4
Supplemental table 1. Patients Charastaristics between two groups according to ICI type
Valuable	Level	chemo-pembrolizmab	chemo-other ICI	p value
		(n=23)	(n=16)
Age, years	median	69 (41-82)		0.6976
Sex, n(%)	Male	19 (82%)	13 (82%)	0.9134
	Female	4 (%)	3 (%)
Performance Status	0	17 (64%)	8 (64%)	0.2543
	1	4 (21%)	4 (21%)
	2	2 (15%)	4 (15%)
Primary lesion	Bladder	14 (54%)	7 (54%)	0.2915
	UTUC	9 (46%)	9 (46%)
Histology	Pure UC	20 (90%)	15 (90%)	0.4916
	Variant histology	3 (10%)	1 (10%)
Tumor grade, n (%)	Low grade	1 (10%)	3 (10%)	0.3379
	High grade	18 (74%)	11 (74%)
	Unknown	4 (15%)	2 (15%)
Metastatic lesion	Lung	11 (49%)	8 (49%)	0.8937
	Lymph node	13 (59%)	10 (59%)	0.2424
	Liver	3 (15%)	3 (15%)	0.6271
	bone	7 (21%)	1 (21%)	0.0658
Radical surgery	Yes	12 (44%)	8 (44%)	0.8937
	No	11 (56%)	8 (56%)
UC: urothelial carcinoma, UTUC: upper tract urothelial carcinoma, ICI: immnune checkpoint inhibitor
